# Supplementary material for: Dibromido(di-2-pyridyl­amine-κ2 N 2,N 2′)platinum(II)
Source: Acta Crystallogr Sect E Struct Rep Online. 2012 Mar 21;68(Pt 4):m453. doi: 10.1107/S1600536812011300 (PMC3343850; doi:10.1107/S1600536812011300)
Supplement: Supplementary file 1 [file e-68-0m453-sup1.cif]

##############################################################################
#                                                                            #
# This CIF contains the data in a paper accepted for publication in          #
# Acta Crystallographica Section E. It conforms to the requirements of       #
# Notes for Authors for Acta Crystallographica Section E, and has been       #
# peer reviewed under the auspices of the IUCr Commission on Journals.       #
#                                                                            #
# Full details of the Crystallographic Information File format               #
# are given in the paper "The Crystallographic Information File (CIF):       #
# a New Standard Archive File for Crystallography" by S. R. Hall, F. H.      #
# Allen and I. D. Brown [Acta Cryst. (1991), A47, 655-685].                  #
#                                                                            #
# The current version of the core CIF dictionary is obtainable from          #
# ftp://ftp.iucr.org/pub/cif_core.dic.                                       #
#                                                                            #
# Software is freely available for graphical display of the structure(s)     #
# in this CIF. For information consult the CIF software page                 #
# http://www.iucr.org/resources/cif/software.                                #
#                                                                            #
# This file may be used for bona fide research purposes within the           #
# scientific community so long as proper attribution is given to the journal # 
# article from which it was obtained.                                        #
#                                                                            #
##############################################################################
data_global
_audit_creation_method     SHELXL-97
_journal_date_recd_electronic     2012-03-09
_journal_date_accepted     2012-03-15
_journal_name_full     'Acta Crystallographica, Section E'
_journal_year     2012
_journal_volume     68
_journal_issue      4
_journal_page_first     m453
_journal_page_last     m453
_journal_paper_category     QM
_journal_paper_doi     10.1107/S1600536812011300
_journal_coeditor_code     HY2523
_publ_contact_author_name     'Dr. Kwang Ha'
_publ_contact_author_address
; School of Applied Chemical Engineering
  The Research Institute of Catalysis
  Chonnam National University
  Gwangju 500-757
  Republic of Korea
;
_publ_contact_author_email     hakwang@chonnam.ac.kr
_publ_contact_author_fax     '82 62 530 1909'
_publ_contact_author_phone     '82 62 530 1901'
_publ_section_title
;
Dibromido(di-2-pyridylamine-\k^2^<i>N</i>^2^,<i>N</i>^2'^)platinum(II)
;
loop_
    _publ_author_name
    _publ_author_footnote
    _publ_author_address
    'Ha, Kwang' .
;
School of Applied Chemical Engineering
Research Institute of Catalysis
Chonnam National University
Gwangju 500-757
Republic of Korea
;
_chemical_name_systematic
;
Dibromido(di-2-pyridylamine-\k^2^<i>N</i>^2^,<i>N</i>^2'^)platinum(II)
;
_chemical_name_common     ?
_chemical_formula_moiety     'C10 H9 Br2 N3 Pt'
_chemical_formula_sum     'C10 H9 Br2 N3 Pt'
_chemical_formula_structural     ?
_chemical_formula_analytical     ?
_chemical_formula_iupac     '[Pt Br2 (C10 H9 N3)]'
_chemical_formula_weight     526.08
_chemical_melting_point     ?
_symmetry_cell_setting     orthorhombic
_symmetry_space_group_name_H-M     'P b c n'
_symmetry_space_group_name_Hall     '-P 2n 2ab'
loop_
    _symmetry_equiv_pos_as_xyz
    'x, y, z'
    '-x+1/2, -y+1/2, z+1/2'
    '-x, y, -z+1/2'
    'x+1/2, -y+1/2, -z'
    '-x, -y, -z'
    'x-1/2, y-1/2, -z-1/2'
    'x, -y, z-1/2'
    '-x-1/2, y-1/2, z'
_cell_length_a     12.900(2)
_cell_length_b     14.004(3)
_cell_length_c     13.440(3)
_cell_angle_alpha     90.00
_cell_angle_beta     90.00
_cell_angle_gamma     90.00
_cell_volume     2428.0(8)
_cell_formula_units_Z     8
_cell_measurement_reflns_used     8242
_cell_measurement_theta_min     2.63
_cell_measurement_theta_max     28.31
_cell_measurement_temperature     200(2)
_exptl_crystal_description     'block'
_exptl_crystal_colour     'yellow'
_exptl_crystal_size_max     0.27
_exptl_crystal_size_mid     0.25
_exptl_crystal_size_min     0.24
_exptl_crystal_density_diffrn     2.878
_exptl_crystal_density_meas     ?
_exptl_crystal_density_method     'not measured'
_exptl_crystal_F_000     1904
_exptl_absorpt_coefficient_mu     18.115
_exptl_absorpt_correction_type     multi-scan
_exptl_absorpt_process_details     '(SADABS; Bruker, 2001)'
_exptl_absorpt_correction_T_min     0.700
_exptl_absorpt_correction_T_max     1.000
_exptl_special_details
;
;
_diffrn_ambient_temperature     200(2)
_diffrn_radiation_type     MoK\a
_diffrn_radiation_wavelength     0.71073
_diffrn_radiation_source     'fine-focus sealed tube'
_diffrn_radiation_monochromator     graphite
_diffrn_measurement_device_type     'Bruker SMART 1000 CCD'
_diffrn_measurement_method     '\f and \w scans'
_diffrn_detector_area_resol_mean     ?
_diffrn_reflns_number     15922
_diffrn_reflns_av_R_equivalents     0.0493
_diffrn_reflns_av_sigmaI/netI     0.0390
_diffrn_reflns_theta_min     2.15
_diffrn_reflns_theta_max     28.32
_diffrn_reflns_theta_full     28.32
_diffrn_measured_fraction_theta_max     0.983
_diffrn_measured_fraction_theta_full     0.983
_diffrn_reflns_limit_h_min     -17
_diffrn_reflns_limit_h_max     17
_diffrn_reflns_limit_k_min     -18
_diffrn_reflns_limit_k_max     9
_diffrn_reflns_limit_l_min     -17
_diffrn_reflns_limit_l_max     17
_diffrn_standards_number     ?
_diffrn_standards_interval_count     ?
_diffrn_standards_interval_time     ?
_diffrn_standards_decay_%     ?
_refine_special_details
;
Refinement of <i>F</i>^2^ against ALL reflections. The weighted <i>R</i>-factor
<i>wR</i> and goodness of fit <i>S</i> are based on <i>F</i>^2^, conventional
<i>R</i>-factors <i>R</i> are based on <i>F</i>, with <i>F</i> set to zero for
negative <i>F</i>^2^. The threshold expression of <i>F</i>^2^ >
\s(<i>F</i>^2^) is used only for calculating <i>R</i>-factors(gt) <i>etc</i>.
and is not relevant to the choice of reflections for refinement.
<i>R</i>-factors based on <i>F</i>^2^ are statistically about twice as large
as those based on <i>F</i>, and <i>R</i>- factors based on ALL data will be
even larger.
;
_reflns_number_total     2973
_reflns_number_gt     2424
_reflns_threshold_expression     >2\s(I)
_refine_ls_structure_factor_coef     Fsqd
_refine_ls_matrix_type     full
_refine_ls_R_factor_all     0.0414
_refine_ls_R_factor_gt     0.0288
_refine_ls_wR_factor_gt     0.0660
_refine_ls_wR_factor_ref     0.0786
_refine_ls_goodness_of_fit_ref     1.102
_refine_ls_restrained_S_all     1.102
_refine_ls_number_reflns     2973
_refine_ls_number_parameters     145
_refine_ls_number_restraints     0
_refine_ls_hydrogen_treatment     constr
_refine_ls_weighting_scheme     calc
_refine_ls_weighting_details
         'calc w=1/[\s^2^(Fo^2^)+(0.0344P)^2^+3.6402P] where P=(Fo^2^+2Fc^2^)/3'
_atom_sites_solution_hydrogens     geom
_atom_sites_solution_primary     direct
_atom_sites_solution_secondary     difmap
_refine_ls_shift/su_max     0.001
_refine_ls_shift/su_mean     0.000
_refine_diff_density_max     1.410
_refine_diff_density_min     -2.219
_refine_ls_extinction_method     none
_refine_ls_extinction_coef     ?
loop_
    _atom_type_symbol
    _atom_type_description
    _atom_type_scat_dispersion_real
    _atom_type_scat_dispersion_imag
    _atom_type_scat_source
    'C' 'C' 0.0033 0.0016
                         'International Tables Vol C Tables 4.2.6.8 and 6.1.1.4'
    'H' 'H' 0.0000 0.0000
                         'International Tables Vol C Tables 4.2.6.8 and 6.1.1.4'
    'Br' 'Br' -0.2901 2.4595
                         'International Tables Vol C Tables 4.2.6.8 and 6.1.1.4'
    'N' 'N' 0.0061 0.0033
                         'International Tables Vol C Tables 4.2.6.8 and 6.1.1.4'
    'Pt' 'Pt' -1.7033 8.3905
                         'International Tables Vol C Tables 4.2.6.8 and 6.1.1.4'
_computing_data_collection     'SMART (Bruker, 2007)'
_computing_cell_refinement     'SAINT (Bruker, 2007)'
_computing_data_reduction     'SAINT (Bruker, 2007)'
_computing_structure_solution     'SHELXS97 (Sheldrick, 2008)'
_computing_structure_refinement     'SHELXL97 (Sheldrick, 2008)'
_computing_molecular_graphics
                              'ORTEP-3 (Farrugia, 1997) and PLATON (Spek, 2009)'
_computing_publication_material     'SHELXL97 (Sheldrick, 2008)'
loop_
    _atom_site_type_symbol
    _atom_site_label
    _atom_site_fract_x
    _atom_site_fract_y
    _atom_site_fract_z
    _atom_site_U_iso_or_equiv
    _atom_site_adp_type
    _atom_site_calc_flag
    _atom_site_refinement_flags
    _atom_site_occupancy
    _atom_site_symmetry_multiplicity
    _atom_site_disorder_assembly
    _atom_site_disorder_group
    Pt Pt1 0.239801(16) 0.136089(17) 0.383005(17) 0.01923(9) Uani d . 1 1 . .
    Br Br1 0.41607(4) 0.19255(5) 0.40120(5) 0.02934(16) Uani d . 1 1 . .
    Br Br2 0.18330(4) 0.25482(4) 0.50297(5) 0.03000(16) Uani d . 1 1 . .
    N N1 0.2859(3) 0.0336(4) 0.2856(3) 0.0225(10) Uani d . 1 1 . .
    N N2 0.1654(3) -0.0719(3) 0.3584(4) 0.0234(10) Uani d . 1 1 . .
    H H2N 0.1425 -0.1331 0.3701 0.035 Uiso d R 1 1 . .
    N N3 0.0943(3) 0.0824(4) 0.3727(3) 0.0212(10) Uani d . 1 1 . .
    C C1 0.3579(4) 0.0513(5) 0.2139(4) 0.0290(14) Uani d . 1 1 . .
    H H1 0.3817 0.1149 0.2048 0.035 Uiso calc R 1 1 . .
    C C2 0.3966(5) -0.0185(5) 0.1551(5) 0.0318(14) Uani d . 1 1 . .
    H H2 0.4464 -0.0038 0.1053 0.038 Uiso calc R 1 1 . .
    C C3 0.3631(5) -0.1113(5) 0.1683(5) 0.0311(15) Uani d . 1 1 . .
    H H3 0.3913 -0.1615 0.1291 0.037 Uiso calc R 1 1 . .
    C C4 0.2886(5) -0.1303(4) 0.2386(5) 0.0286(13) Uani d . 1 1 . .
    H H4 0.2652 -0.1937 0.2496 0.034 Uiso calc R 1 1 . .
    C C5 0.2478(4) -0.0546(4) 0.2936(4) 0.0223(12) Uani d . 1 1 . .
    C C6 0.0806(4) -0.0123(4) 0.3698(4) 0.0226(12) Uani d . 1 1 . .
    C C7 -0.0175(5) -0.0530(5) 0.3824(4) 0.0240(12) Uani d . 1 1 . .
    H H7 -0.0258 -0.1205 0.3824 0.029 Uiso calc R 1 1 . .
    C C8 -0.1017(4) 0.0057(5) 0.3946(4) 0.0274(14) Uani d . 1 1 . .
    H H8 -0.1684 -0.0205 0.4071 0.033 Uiso calc R 1 1 . .
    C C9 -0.0884(5) 0.1041(5) 0.3886(4) 0.0275(14) Uani d . 1 1 . .
    H H9 -0.1464 0.1458 0.3924 0.033 Uiso calc R 1 1 . .
    C C10 0.0089(5) 0.1399(4) 0.3773(4) 0.0243(13) Uani d . 1 1 . .
    H H10 0.0178 0.2071 0.3724 0.029 Uiso calc R 1 1 . .
loop_
    _atom_site_aniso_label
    _atom_site_aniso_U_11
    _atom_site_aniso_U_22
    _atom_site_aniso_U_33
    _atom_site_aniso_U_12
    _atom_site_aniso_U_13
    _atom_site_aniso_U_23
    Pt1 0.01844(13) 0.01519(14) 0.02405(15) -0.00108(8) 0.00116(8) -0.00043(8)
    Br1 0.0201(3) 0.0234(3) 0.0445(4) -0.0034(2) 0.0014(2) -0.0063(3)
    Br2 0.0264(3) 0.0252(3) 0.0384(4) -0.0022(2) 0.0051(2) -0.0104(3)
    N1 0.018(2) 0.023(3) 0.026(3) 0.002(2) 0.0022(19) -0.002(2)
    N2 0.022(2) 0.015(2) 0.033(3) -0.0045(19) 0.002(2) 0.001(2)
    N3 0.016(2) 0.023(3) 0.024(2) 0.0040(19) -0.0032(18) -0.003(2)
    C1 0.026(3) 0.030(4) 0.031(3) -0.007(3) 0.000(2) -0.002(3)
    C2 0.028(3) 0.036(4) 0.032(3) -0.005(3) 0.007(3) -0.005(3)
    C3 0.031(3) 0.028(4) 0.034(4) 0.009(3) 0.003(3) -0.009(3)
    C4 0.030(3) 0.018(3) 0.037(4) 0.004(2) 0.001(3) 0.000(3)
    C5 0.021(3) 0.018(3) 0.029(3) 0.001(2) -0.002(2) -0.001(2)
    C6 0.026(3) 0.021(3) 0.022(3) 0.000(2) 0.001(2) 0.000(2)
    C7 0.030(3) 0.022(3) 0.020(3) -0.008(2) -0.002(2) 0.002(2)
    C8 0.015(2) 0.040(4) 0.027(3) -0.004(3) -0.003(2) -0.002(3)
    C9 0.022(3) 0.031(4) 0.030(3) 0.004(3) -0.005(2) -0.006(3)
    C10 0.031(3) 0.018(3) 0.025(3) 0.010(2) -0.003(2) 0.003(2)
_geom_special_details
;
All e.s.d.'s (except the e.s.d. in the dihedral angle between two l.s. planes)
are estimated using the full covariance matrix. The cell e.s.d.'s are taken
into account individually in the estimation of e.s.d.'s in distances, angles
and torsion angles; correlations between e.s.d.'s in cell parameters are only
used when they are defined by crystal symmetry. An approximate (isotropic)
treatment of cell e.s.d.'s is used for estimating e.s.d.'s involving l.s.
planes.
;
loop_
    _geom_bond_atom_site_label_1
    _geom_bond_atom_site_label_2
    _geom_bond_site_symmetry_2
    _geom_bond_distance
    _geom_bond_publ_flag
    Pt1 N1 . 2.031(5) y
    Pt1 N3 . 2.026(5) y
    Pt1 Br1 . 2.4198(7) y
    Pt1 Br2 . 2.4282(7) y
    N1 C5 . 1.334(8) ?
    N1 C1 . 1.362(7) ?
    N2 C6 . 1.384(7) ?
    N2 C5 . 1.396(7) ?
    N2 H2N . 0.9200 ?
    N3 C6 . 1.338(8) ?
    N3 C10 . 1.366(7) ?
    C1 C2 . 1.352(9) ?
    C1 H1 . 0.9500 ?
    C2 C3 . 1.382(9) ?
    C2 H2 . 0.9500 ?
    C3 C4 . 1.375(9) ?
    C3 H3 . 0.9500 ?
    C4 C5 . 1.394(8) ?
    C4 H4 . 0.9500 ?
    C6 C7 . 1.399(8) ?
    C7 C8 . 1.372(9) ?
    C7 H7 . 0.9500 ?
    C8 C9 . 1.392(9) ?
    C8 H8 . 0.9500 ?
    C9 C10 . 1.360(9) ?
    C9 H9 . 0.9500 ?
    C10 H10 . 0.9500 ?
loop_
    _geom_angle_atom_site_label_1
    _geom_angle_atom_site_label_2
    _geom_angle_atom_site_label_3
    _geom_angle_site_symmetry_1
    _geom_angle_site_symmetry_3
    _geom_angle
    _geom_angle_publ_flag
    N3 Pt1 N1 . . 87.97(19) ?
    N3 Pt1 Br1 . . 176.75(14) ?
    N1 Pt1 Br1 . . 91.20(13) ?
    N3 Pt1 Br2 . . 91.24(14) ?
    N1 Pt1 Br2 . . 178.26(14) ?
    Br1 Pt1 Br2 . . 89.50(2) ?
    C5 N1 C1 . . 118.4(5) ?
    C5 N1 Pt1 . . 119.7(4) ?
    C1 N1 Pt1 . . 121.8(4) ?
    C6 N2 C5 . . 124.6(5) ?
    C6 N2 H2N . . 106.9 ?
    C5 N2 H2N . . 120.8 ?
    C6 N3 C10 . . 118.6(5) ?
    C6 N3 Pt1 . . 119.5(4) ?
    C10 N3 Pt1 . . 121.7(4) ?
    C2 C1 N1 . . 122.3(6) ?
    C2 C1 H1 . . 118.8 ?
    N1 C1 H1 . . 118.8 ?
    C1 C2 C3 . . 119.3(6) ?
    C1 C2 H2 . . 120.3 ?
    C3 C2 H2 . . 120.3 ?
    C4 C3 C2 . . 119.2(6) ?
    C4 C3 H3 . . 120.4 ?
    C2 C3 H3 . . 120.4 ?
    C3 C4 C5 . . 118.8(6) ?
    C3 C4 H4 . . 120.6 ?
    C5 C4 H4 . . 120.6 ?
    N1 C5 C4 . . 121.5(5) ?
    N1 C5 N2 . . 119.4(5) ?
    C4 C5 N2 . . 119.1(5) ?
    N3 C6 N2 . . 119.7(5) ?
    N3 C6 C7 . . 121.4(5) ?
    N2 C6 C7 . . 118.8(5) ?
    C8 C7 C6 . . 119.1(6) ?
    C8 C7 H7 . . 120.5 ?
    C6 C7 H7 . . 120.5 ?
    C7 C8 C9 . . 119.3(6) ?
    C7 C8 H8 . . 120.4 ?
    C9 C8 H8 . . 120.4 ?
    C10 C9 C8 . . 119.0(6) ?
    C10 C9 H9 . . 120.5 ?
    C8 C9 H9 . . 120.5 ?
    C9 C10 N3 . . 122.2(6) ?
    C9 C10 H10 . . 118.9 ?
    N3 C10 H10 . . 118.9 ?
loop_
    _geom_torsion_atom_site_label_1
    _geom_torsion_atom_site_label_2
    _geom_torsion_atom_site_label_3
    _geom_torsion_atom_site_label_4
    _geom_torsion_site_symmetry_1
    _geom_torsion_site_symmetry_2
    _geom_torsion_site_symmetry_3
    _geom_torsion_site_symmetry_4
    _geom_torsion
    _geom_torsion_publ_flag
    N3 Pt1 N1 C5 . . . . -40.4(4) ?
    Br1 Pt1 N1 C5 . . . . 136.5(4) ?
    N3 Pt1 N1 C1 . . . . 142.0(5) ?
    Br1 Pt1 N1 C1 . . . . -41.1(4) ?
    N1 Pt1 N3 C6 . . . . 40.4(4) ?
    Br2 Pt1 N3 C6 . . . . -138.0(4) ?
    N1 Pt1 N3 C10 . . . . -145.4(4) ?
    Br2 Pt1 N3 C10 . . . . 36.1(4) ?
    C5 N1 C1 C2 . . . . -4.3(9) ?
    Pt1 N1 C1 C2 . . . . 173.3(5) ?
    N1 C1 C2 C3 . . . . -0.6(10) ?
    C1 C2 C3 C4 . . . . 2.2(10) ?
    C2 C3 C4 C5 . . . . 1.0(10) ?
    C1 N1 C5 C4 . . . . 7.6(8) ?
    Pt1 N1 C5 C4 . . . . -170.1(4) ?
    C1 N1 C5 N2 . . . . -172.4(5) ?
    Pt1 N1 C5 N2 . . . . 9.9(7) ?
    C3 C4 C5 N1 . . . . -6.0(9) ?
    C3 C4 C5 N2 . . . . 174.0(6) ?
    C6 N2 C5 N1 . . . . 41.5(8) ?
    C6 N2 C5 C4 . . . . -138.5(6) ?
    C10 N3 C6 N2 . . . . 175.6(5) ?
    Pt1 N3 C6 N2 . . . . -10.0(7) ?
    C10 N3 C6 C7 . . . . -7.1(8) ?
    Pt1 N3 C6 C7 . . . . 167.3(4) ?
    C5 N2 C6 N3 . . . . -41.5(8) ?
    C5 N2 C6 C7 . . . . 141.2(6) ?
    N3 C6 C7 C8 . . . . 2.1(8) ?
    N2 C6 C7 C8 . . . . 179.5(5) ?
    C6 C7 C8 C9 . . . . 3.6(8) ?
    C7 C8 C9 C10 . . . . -4.3(9) ?
    C8 C9 C10 N3 . . . . -0.7(9) ?
    C6 N3 C10 C9 . . . . 6.4(8) ?
    Pt1 N3 C10 C9 . . . . -167.8(4) ?
loop_
    _geom_hbond_atom_site_label_D
    _geom_hbond_atom_site_label_H
    _geom_hbond_atom_site_label_A
    _geom_hbond_site_symmetry_A
    _geom_hbond_distance_DH
    _geom_hbond_distance_HA
    _geom_hbond_distance_DA
    _geom_hbond_angle_DHA
    N2 H2N Br1 8_655 0.92 2.59 3.510(4) 178
    C1 H1 Br1 . 0.95 2.89 3.288(6) 107
    C10 H10 Br2 . 0.95 2.84 3.241(6) 106
_iucr_refine_instructions_details
;
TITL [PtBr2(dpa)]
CELL 0.71073  12.8998  14.0044  13.4404  90.000  90.000  90.000
ZERR    8.00   0.0024   0.0026   0.0025   0.000   0.000   0.000
LATT  1
SYMM 0.5-X, 0.5-Y, 0.5+Z
SYMM -X, Y, 0.5-Z
SYMM 0.5+X, 0.5-Y, -Z
SFAC C  H  Br N  Pt
UNIT 80 72 16 24 8
MERG 2
L.S. 18
OMIT 1  10  13
OMIT 1  12  13
OMIT 0  12  12
OMIT 0  10  15
OMIT 1  12  12
OMIT 1  10  14
OMIT 2  10  15
OMIT 0  18   2
OMIT 14   0  10
OMIT 0  10  13
OMIT 0  12  13
OMIT 2  10  14
OMIT 2   8  15
OMIT 14  10   2
ACTA
BOND $H
CONF
EQIV $1 1/2-x,-1/2+y,z
HTAB N2 Br1_$1
HTAB C1 Br1
HTAB C10 Br2
MPLA 6 N1 C1 C2 C3 C4 C5
MPLA 6 N3 C6 C7 C8 C9 C10
FMAP 2
PLAN -20
TEMP -73
WGHT    0.034400    3.640200
FVAR       0.15653
PT1   5    0.239801    0.136089    0.383005    11.00000    0.01844    0.01519 =
         0.02405   -0.00043    0.00116   -0.00108
BR1   3    0.416070    0.192547    0.401199    11.00000    0.02012    0.02338 =
         0.04451   -0.00633    0.00142   -0.00340
BR2   3    0.183302    0.254823    0.502973    11.00000    0.02645    0.02519 =
         0.03837   -0.01040    0.00507   -0.00216
N1    4    0.285874    0.033626    0.285639    11.00000    0.01750    0.02336 =
         0.02650   -0.00228    0.00219    0.00197
N2    4    0.165351   -0.071864    0.358359    11.00000    0.02221    0.01464 =
         0.03339    0.00057    0.00174   -0.00450
AFIX   3
H2N   2    0.142542   -0.133073    0.370132    11.00000   -1.50000
AFIX   0
N3    4    0.094334    0.082390    0.372674    11.00000    0.01627    0.02328 =
         0.02415   -0.00325   -0.00319    0.00397
C1    1    0.357877    0.051310    0.213886    11.00000    0.02563    0.03001 =
         0.03146   -0.00243   -0.00039   -0.00723
AFIX  43
H1    2    0.381725    0.114895    0.204798    11.00000   -1.20000
AFIX   0
C2    1    0.396632   -0.018463    0.155105    11.00000    0.02812    0.03577 =
         0.03161   -0.00532    0.00709   -0.00501
AFIX  43
H2    2    0.446373   -0.003777    0.105279    11.00000   -1.20000
AFIX   0
C3    1    0.363149   -0.111325    0.168253    11.00000    0.03098    0.02820 =
         0.03416   -0.00881    0.00330    0.00881
AFIX  43
H3    2    0.391338   -0.161508    0.129138    11.00000   -1.20000
AFIX   0
C4    1    0.288568   -0.130252    0.238599    11.00000    0.03005    0.01841 =
         0.03730   -0.00016    0.00081    0.00370
AFIX  43
H4    2    0.265214   -0.193722    0.249552    11.00000   -1.20000
AFIX   0
C5    1    0.247817   -0.054648    0.293575    11.00000    0.02055    0.01772 =
         0.02870   -0.00070   -0.00228    0.00092
C6    1    0.080622   -0.012295    0.369818    11.00000    0.02558    0.02069 =
         0.02161   -0.00045    0.00087    0.00021
C7    1   -0.017542   -0.053045    0.382367    11.00000    0.02971    0.02219 =
         0.02022    0.00243   -0.00169   -0.00753
AFIX  43
H7    2   -0.025801   -0.120453    0.382410    11.00000   -1.20000
AFIX   0
C8    1   -0.101730    0.005697    0.394612    11.00000    0.01511    0.03987 =
         0.02718   -0.00227   -0.00292   -0.00355
AFIX  43
H8    2   -0.168391   -0.020547    0.407051    11.00000   -1.20000
AFIX   0
C9    1   -0.088376    0.104136    0.388606    11.00000    0.02198    0.03085 =
         0.02980   -0.00604   -0.00486    0.00402
AFIX  43
H9    2   -0.146397    0.145756    0.392372    11.00000   -1.20000
AFIX   0
C10   1    0.008894    0.139886    0.377273    11.00000    0.03051    0.01757 =
         0.02470    0.00311   -0.00301    0.00957
AFIX  43
H10   2    0.017751    0.207066    0.372389    11.00000   -1.20000
HKLF 4 1 1 0 0 0 0 -1 0 1 0
REM  [PtBr2(dpa)]
REM R1 =  0.0288 for   2424 Fo > 4sig(Fo)  and  0.0414 for all   2973 data
REM    145 parameters refined using      0 restraints
END
WGHT      0.0344      3.6402
REM Highest difference peak  1.410,  deepest hole -2.219,  1-sigma level  0.258
Q1    1   0.2966  0.1385  0.3799  11.00000  0.05    1.41
Q2    1   0.1795  0.1378  0.4181  11.00000  0.05    1.21
Q3    1   0.3061  0.2600  0.5040  11.00000  0.05    1.04
Q4    1   0.2331  0.1388  0.3071  11.00000  0.05    1.03
Q5    1   0.4174  0.1927  0.3183  11.00000  0.05    0.97
Q6    1   0.2447  0.0812  0.3821  11.00000  0.05    0.92
Q7    1   0.2798  0.1253  0.5659  11.00000  0.05    0.87
Q8    1   0.3406 -0.0066  0.4301  11.00000  0.05    0.84
Q9    1   0.3020  0.2791  0.3708  11.00000  0.05    0.83
Q10   1  -0.0222  0.0710  0.4626  11.00000  0.05    0.82
Q11   1   0.4882  0.2007  0.3759  11.00000  0.05    0.79
Q12   1   0.0073  0.0158  0.4442  11.00000  0.05    0.79
Q13   1   0.1671  0.1403  0.3536  11.00000  0.05    0.78
Q14   1   0.2796  0.3916  0.4996  11.00000  0.05    0.78
Q15   1   0.1849 -0.2585  0.2160  11.00000  0.05    0.78
Q16   1   0.3950  0.2798  0.4170  11.00000  0.05    0.78
Q17   1   0.2403 -0.1332  0.3541  11.00000  0.05    0.76
Q18   1   0.0199 -0.0265  0.4045  11.00000  0.05    0.76
Q19   1   0.9613  0.3433  0.0674  11.00000  0.05    0.76
Q20   1   0.4831  0.1607  0.3168  11.00000  0.05    0.75
;
